# Supplementary material for: Olfactory coding from the periphery to higher brain centers in the Drosophila brain
Source: BMC Biol. 2017 Jun 30;15:56. doi: 10.1186/s12915-017-0389-z (PMC5493115; doi:10.1186/s12915-017-0389-z)
Supplement: Supplementary file 3 — Odor responses of 31 PN classes to 17 odors. (XLSX 18 kb) [file 12915_2017_389_MOESM3_ESM.xlsx]

## Sheet: Sheet1
	Supplementary Table. 2 Odor responses of 31 PN classes to 17 odors
		DA1	DC1	VA1lm	DL3	VA1d	VA2	DL1	DM4	VM5d	DL5	DA2	DC2	VA5	VM5v	VC4	VM2	VM3	D	VA3	DL4	DM6	VM7d	VC2	VA7l	VM7v	VA4	VL2a	DL2v	DC4	VC3	VA7m
	acetic acid	-1.66667	-1	-1	-1	-0.25	-3	14	106.667	-1.5	-7	1.5	52.6667	1	-9	0	12	0	3.5	-5	-2	-4	-2.5	-3	-2	51	19	-1	34	3.33333	48.3333	15
	benzaldehyde	-0.666667	-6.5	-2	-1	-0.5	5	58	-1	-5.5	140.5	-1	9.66667	79.6667	-7	0	52	-1	100	118.5	32	106	4	98.5	66.3333	-1	44	-2.33333	0	7.33333	55.6667	2.25
	1-octanol	-1	67	26	-1	35	0	-13	-1	37	-3	0	92	3.33333	43.5	1	51	-1	107.5	5.5	-1.33333	19.5	-3	0	-1.33333	-1	0	-4.33333	0	1	68	0
	2,3-butanedione	-1	-11	0	0	-0.25	95	-11	147	13.5	27.5	-1.5	29	3.33333	-6	114.5	45.5	96	1.5	17.5	-1.33333	28.5	64.5	11	2.33333	2	0	-4	0	-0.333333	-6.33333	0
	linalool	-0.666667	78	22	0	23.25	0	-11	-1	13	14.5	-1.5	95.6667	1	71.5	0	-1	0	85	-3	-1.33333	81	-1.5	3.5	-1.66667	-1	0	-4.33333	0	0.333333	8.33333	0
	acetophenone	0	13.5	2	0	-0.25	3	117	-1	-5	23	-1	49.3333	65.6667	4.5	1.5	25	4	53.5	112.5	85.3333	106.5	20	101.5	58.3333	2	12	-4.66667	0	0.666667	13.3333	0.25
	1-octen-3-ol	-0.666667	64.5	9	6	35.5	0	-13	-1	91	30	-1	109	10	88.5	1.5	33.5	1	56	-3.5	-2	51	-6	0.5	-1.66667	85	116	-3.66667	0	0	46.3333	0.75
	ethyl butyrate	-1	22	-2	0	-0.75	18	-11	83	13	3.5	-1.5	-2.66667	3.33333	43.5	100.5	87	70	20	-3.5	-1.33333	34.5	51.5	19.5	2	82	16	-4.66667	0	-0.666667	24	0
	methyl salicylate	0	11.5	9	0	4.5	4	140	-1	-5.5	-4.5	-1.5	-1.66667	35.6667	-7.5	0	24	-1	83	-3.5	-1.66667	49.5	-2.5	22	81.6667	7	0	-3.33333	1	-1	-13.6667	15
	isopentyl acetate	-0.333333	57.5	1	0	3	1	42	26.6667	89.5	4	-1.5	-3.66667	8	92.5	26.5	66.5	110	38	-3.5	-1.66667	60	32	37.5	-1.33333	37	114	-4.66667	0	-0.333333	1.66667	0
	hexanoic acid	0	-2	-1	-1	0.5	0	-8	7	37.5	58.5	-0.5	-0.333333	0	2.5	0	2.5	-1	-0.5	-2.5	-2	1	-4.5	1	0.333333	11	2	55	0	1.66667	0	6.5
	2-methylphenol	-0.666667	-4.5	-2	2	19.5	2	-12	-1	-5.5	-1.5	-1	-3	98.6667	-8	0.5	55	-1	61	-3.5	8	29	14	101.5	69.3333	-1	1	-4.33333	0	-1.66667	8.33333	91.25
	ethyl acetate	-0.333333	-7	-2	0	-0.5	45	-13	164	-3	25	-1	-2.66667	0	-8.5	13.5	67.5	51	4	-2.5	-1.66667	19.5	59.5	53.5	0.666667	8	42	-4.33333	0	-1	16	0
	geranyl acetate	-1	2	-2	0	0.25	17	-12	109.667	-4	47.5	-1.5	-1.33333	0	82	0.5	26.5	62	-0.5	-3	-0.666667	16	-1.5	0.5	-0.666667	-1	0	-3.33333	0	-1	16.3333	0
	1-hexanol	-1	29.5	28	1	42.75	15	-13	14	76.5	94.5	-1.5	122	5.66667	63.5	88	44.5	32	66	83.5	47.6667	53	19.5	1	-1.66667	13	62	-4.66667	0	-0.333333	44	0
	propionic acid	0	-0.5	-1	3	-0.75	-3	-9	7	-22	15	0.5	-10.3333	0	-10.5	0	2.5	37	-4.5	-5.5	-1	-14	50.5	-4	5	0	2	-3.33333	79	10.6667	-0.666667	0.25
	geosmin	-1	-3	0	1	-0.25	0	-8	1	-0.5	15.5	91.5	3.33333	0	-1	0	-0.5	-1	-0.5	-1	-0.333333	0	-1	0	-1.66667	-1	0	-1.33333	0	1.33333	-9	0
	n	3	2	1	1	4	1	1	3	2	2	2	3	3	2	2	2	1	2	2	3	2	2	2	3	1	1	3	1	3	3	4
	n for each PN class is shown at the bottom row. Color coded version of this table is shown in Fig. 2A.

## Sheet: Sheet2
				'acetic acid'	'benzaldehyde'	'1-octanol'	'2,3-butanedione'	'linalool'	'acetophenone'	'1-octen-3-ol'	'ethyl butyrate'	'methyl salicylate'	'isopentyl acetate'	'hexanoic acid'	'2-methylphenol'	'ethyl acetate'	'geranyl acetate'	'1-hexanol'	'propionic acid'	'geosmin'
	'2-methylphenol'			'2-methylphenol'	'methyl salicylate'	'acetophenone'	'benzaldehyde'	'ethyl butyrate'	'ethyl acetate'	'2,3-butanedione'	'propionic acid'	'geosmin'	'hexanoic acid'	'geranyl acetate'	'acetic acid'	'isopentyl acetate'	'1-hexanol'	'1-octen-3-ol'	'linalool'	'1-octanol'
	'methyl salicylate'
	'acetophenone'			'geosmin'	'hexanoic acid'	'propionic acid'	'geranyl acetate'	'ethyl butyrate'	'ethyl acetate'	'2,3-butanedione'	'acetic acid'	'2-methylphenol'	'methyl salicylate'	'acetophenone'	'benzaldehyde'	'isopentyl acetate'	'1-hexanol'	'1-octen-3-ol'	'linalool'	'1-octanol'
	'benzaldehyde'
	'ethyl butyrate'			'propionic acid'	'geranyl acetate'	'2,3-butanedione'	'ethyl acetate'	'acetic acid'	'hexanoic acid'	'isopentyl acetate'	'ethyl butyrate'	'1-hexanol'	'1-octen-3-ol'	'linalool'	'1-octanol'	'geosmin'	'2-methylphenol'	'methyl salicylate'	'acetophenone'	'benzaldehyde'
	'ethyl acetate'
	'2,3-butanedione'
	'propionic acid'		'propionic acid'
	'geosmin'		'geranyl acetate'
	'hexanoic acid'		'2,3-butanedione'
	'geranyl acetate'		'ethyl acetate'
	'acetic acid'		'acetic acid'
	'isopentyl acetate'		'hexanoic acid'
	'1-hexanol'		'isopentyl acetate'
	'1-octen-3-ol'		'ethyl butyrate'
	'linalool'		'1-hexanol'
	'1-octanol'		'1-octen-3-ol'
			'linalool'
			'1-octanol'
			'geosmin'
			'2-methylphenol'
			'methyl salicylate'
			'acetophenone'
			'benzaldehyde'

## Sheet: Sheet3
	12	9	6	2	8	13	4	16	17	11	14	1	10	15	7	5	3
	3	5	7	15	10	1	14	11	17	16	4	13	8	2	6	9	12
	12	9	6	2	8	13	4	16	17	11	14	1	10	15	7	5	3
