# Supplementary material for: Olfactory coding from the periphery to higher brain centers in the Drosophila brain
Source: BMC Biol. 2017 Jun 30;15:56. doi: 10.1186/s12915-017-0389-z (PMC5493115; doi:10.1186/s12915-017-0389-z)
Supplement: Supplementary file 4 — Odor responses of 29 OSN classes to 17 odors. (XLSX 17 kb) [file 12915_2017_389_MOESM4_ESM.xlsx]

## Sheet: Sheet1
	Supplementary Table. 3 Odor responses of 29 OSN classes to 17 odors
		DA1	DC1	VA1lm	DL3	VA1d	VA2	DL1	DM4	VM5d	DL5	DA2	DC2	VA5	VM5v	VC4	VM2	VM3	D	VA3	DL4	DM6	VM7d	VC2	VA7l	VM7v	VA4	VL2a	DL2v	VC3
	acetic acid	0	1	-8.33333	6.33333	0	-0.666667	8	-9	4	6	-2.66667	4	4.33333	1	0	4.66667	-0.666667	2.66667	-1.66667	-2	5	-4	7.33333	5.33333	10.6667	4	-3.66667	31.3333	-2.33333
	benzaldehyde	1.66667	-2	-5	1.66667	0	0	18	-11.3333	3	183.333	-13.6667	-6.66667	71.3333	0	0	44	0	132.667	68.6667	11	184	6.33333	2.33333	59.3333	6.66667	15.6667	-3	2.66667	39
	1-octanol	-3.66667	69.3333	-2	0	-6.33333	0	-8	-13.6667	29.3333	0	-5	37	-10	39.6667	0	40	0	170.333	0.666667	4	48	17	-0.333333	-9.66667	24.6667	-9.66667	1.33333	-2.33333	167.333
	2,3-butanedione	-2	-3.66667	-2.66667	0	0	95.6667	0	36.6667	12.6667	10	1	0.666667	-1.33333	0	132.667	5.66667	35	15	4	14	16	65.3333	-7.66667	0.333333	1.33333	4.33333	-1.66667	0.666667	1.66667
	linalool	-3	75	-1	0	-3	1.33333	4	-12.3333	13.6667	5	-2.66667	16.6667	-0.666667	74	0	-3.33333	0.333333	83	2	2	72	11	-0.333333	-13.6667	-12.6667	-1.33333	-2	-0.666667	18.67
	acetophenone	-1.33333	4.66667	-8.33333	1.66667	-0.333333	0.666667	147	-13.3333	-1.66667	18.6667	-16.3333	-1.33333	35	1.33333	0.666667	33.6667	0.666667	102.667	140.333	22	132	26	59.6667	-5.66667	13	-2.33333	-0.333333	-3.66667	9
	1-octen-3-ol	0.666667	60.6667	-3.33333	3	-1.66667	0	0	-15.3333	191.333	1.33333	-13	229.667	11.3333	93.6667	0.666667	51	0.666667	113	4	12	64	23.6667	16	-13	50.6667	62.3333	-3	-2	49
	ethyl butyrate	2.66667	28.3333	-2.66667	-3.33333	-2	18.3333	0	21.6667	23	1	-4.66667	3	-1	20.3333	125	172.667	65.3333	22	2	13	42	142	-6.33333	-4	100.333	-1	-1	4.33333	15.5
	methyl salicylate	-5.33333	6	-1.33333	0	-0.666667	2	178	-11	-0.333333	4.66667	-2.33333	-2.33333	16.3333	0	0	16.6667	7	131	2.66667	5	13	2.33333	28.6667	112	18	-4.66667	-1.5	-1.66667	5.33333
	isopentyl acetate	2.33333	51	-14	4	-2.66667	1.33333	38	40	146.667	5.33333	-6.66667	3.66667	-6.66667	69.6667	28.6667	31	107	51	2.33333	2	74	41.3333	-6.33333	-0.333333	17	28.6667	1	-6.33333	-3.33333
	hexanoic acid	-1.66667	0.333333	-8	6.66667	-3	0.666667	0	-10.3333	10.6667	24	-2	5.66667	9	5	0	6.33333	1.66667	4.33333	4	5	1	17	29	3.33333	15	-0.666667	24	5.33333	-6.33333
	2-methylphenol	-4.66667	-0.666667	-5.33333	-3.33333	-3.33333	0	-6	-17.3333	3.33333	-1	-12.3333	-15.3333	152.667	0	0	73.3333	0	64.6667	1.33333	4	78	-10	90.3333	107.333	5	-14	0.666667	-5.33333	4.66667
	ethyl acetate	-1.66667	1	-1.66667	0	0	47.6667	0	152.333	4	2.66667	-2	0.333333	2.33333	0	7.66667	40	29.6667	14.6667	5	1	34	61.3333	-6.33333	4	5.33333	-0.333333	-3	-2.33333	20
	geranyl acetate	-3.33333	11	-6.33333	-1.33333	0	10	0	19.6667	20.6667	20.6667	1.66667	6.66667	-3	97	0.333333	30.3333	69.6667	18	16	8	64	10.6667	3	8	-7.66667	-5.66667	2	-3.66667	19
	1-hexanol	-0.666667	24	-20.6667	1.33333	2.66667	12.6667	4	2.66667	113.333	106.333	-10	140	-7.33333	29.3333	56.6667	70	30	104	134	21	79	112	-6	-6.33333	23.3333	28	0	-1.33333	235.667
	propionic acid	-0.666667	4	-0.666667	1	0	0	0	-8.66667	-0.333333	12	0.333333	2	6	0	0	6	15	3.66667	3.33333	9	4	81.6667	-1.33333	3.66667	11.6667	-0.333333	-2.66667	89.3333	-8.66667
	geosmin	-0.666667	0.666667	0	0	0	0	0	-9.33333	3.66667	8	132.333	1	0.666667	0.666667	0	0.666667	0.333333	5	3	1	2	0.666667	-2.33333	2.66667	1.66667	-0.333333	0	0.666667	1
	n = 3. Color coded version of this table is shown in Fig. 2C.

## Sheet: Sheet2
				'acetic acid'	'benzaldehyde'	'1-octanol'	'2,3-butanedione'	'linalool'	'acetophenone'	'1-octen-3-ol'	'ethyl butyrate'	'methyl salicylate'	'isopentyl acetate'	'hexanoic acid'	'2-methylphenol'	'ethyl acetate'	'geranyl acetate'	'1-hexanol'	'propionic acid'	'geosmin'
	'2-methylphenol'			'2-methylphenol'	'methyl salicylate'	'acetophenone'	'benzaldehyde'	'ethyl butyrate'	'ethyl acetate'	'2,3-butanedione'	'propionic acid'	'geosmin'	'hexanoic acid'	'geranyl acetate'	'acetic acid'	'isopentyl acetate'	'1-hexanol'	'1-octen-3-ol'	'linalool'	'1-octanol'
	'methyl salicylate'
	'acetophenone'			'geosmin'	'hexanoic acid'	'propionic acid'	'geranyl acetate'	'ethyl butyrate'	'ethyl acetate'	'2,3-butanedione'	'acetic acid'	'2-methylphenol'	'methyl salicylate'	'acetophenone'	'benzaldehyde'	'isopentyl acetate'	'1-hexanol'	'1-octen-3-ol'	'linalool'	'1-octanol'
	'benzaldehyde'
	'ethyl butyrate'			'propionic acid'	'geranyl acetate'	'2,3-butanedione'	'ethyl acetate'	'acetic acid'	'hexanoic acid'	'isopentyl acetate'	'ethyl butyrate'	'1-hexanol'	'1-octen-3-ol'	'linalool'	'1-octanol'	'geosmin'	'2-methylphenol'	'methyl salicylate'	'acetophenone'	'benzaldehyde'
	'ethyl acetate'
	'2,3-butanedione'
	'propionic acid'		'propionic acid'
	'geosmin'		'geranyl acetate'
	'hexanoic acid'		'2,3-butanedione'
	'geranyl acetate'		'ethyl acetate'
	'acetic acid'		'acetic acid'
	'isopentyl acetate'		'hexanoic acid'
	'1-hexanol'		'isopentyl acetate'
	'1-octen-3-ol'		'ethyl butyrate'
	'linalool'		'1-hexanol'
	'1-octanol'		'1-octen-3-ol'
			'linalool'
			'1-octanol'
			'geosmin'
			'2-methylphenol'
			'methyl salicylate'
			'acetophenone'
			'benzaldehyde'

## Sheet: Sheet3
	12	9	6	2	8	13	4	16	17	11	14	1	10	15	7	5	3
	3	5	7	15	10	1	14	11	17	16	4	13	8	2	6	9	12
	12	9	6	2	8	13	4	16	17	11	14	1	10	15	7	5	3
